# Supplementary material for: Maternal undernutrition and offspring sex determine birth-weight, postnatal development and meat characteristics in traditional swine breeds
Source: J Anim Sci Biotechnol. 2018 Mar 19;9:27. doi: 10.1186/s40104-018-0240-6 (PMC5858148; doi:10.1186/s40104-018-0240-6)
Supplement: Supplementary file 1 — Calculated analysis (g/kg, dry-matter basis) and fatty acid composition of the diets. (XLSX 12 kb) [file 40104_2018_240_MOESM1_ESM.xlsx]

## Sheet: Hoja1
Supplementary Table 1. Calculated analysis (g/kg, dry-matter basis) and fatty acid composition of the diets.
	Sow			Pig
	Gestation	Lactation		1st Prestarter	Prestarter	Starter	Growth 1	Growth 2	Finisher
Age				7-25 days old	26-35 days old	36-70 days old	71-140 days old	141-220 days old	from 221 days old
Calculated analysis 1
Net energy, Mcal/kg	2217	2250		2300	2400	2400	2350	2400	2464
Dry Matter (DM)	899.9	894.9		894.5	895.4	895.6	894.5	899.4	906.1
Crude protein	130	157.5		150	157.8	150	151.9	142.5	125
Crude fat	26.1	36.6		40	40	40	31.5	42	57
Crude fiber	42.2	43.9		20	29.3	28.8	32.4	32.9	34
Nitrogen-free extracts (NFE)	638.5	593.2		634.5	621.6	628.9	629.1	633.7	643.3
Ash	63.1	63.7		50	46.7	47.9	49.6	48.3	46.8
Fatty acids composition, g/100 g total fatty acids
C14:0	1.12	0.8		0.73	0.73	0.78	1.04	0.66	0.91
C16:0	16.14	14.07		23.61	20.69	20.11	21.86	22.85	22.24
C16:1 n-9	0.04	0.03		0.11	0.18	0.21	0.31	0.18	0.16
C16:1 n-7	1.14	0.78		0.72	0.91	1.2	1.64	0.73	1.19
C17:0	0.41	0.43		0.43	0.61	0.52	0.52	0.54	0.48
C17:1	0.18	0.06		0.13	0.18	0.23	0.29	0.15	0.2
C18:0	5.78	3.42		5.86	5.18	6.02	7.7	4.61	7.07
C18:1 n-9	25.87	22.17		28.97	24.91	29.96	33.5	23.91	32.42
C18:1 n-7	1.12	1.1		0.85	1.3	1.4	1.21	1.51	1.39
C18:2 n-6	40.06	47.23		34.43	39.74	34.79	27.17	36.54	28.58
C18:3 n-3	4.54	5.06		2.54	3.32	2.81	2.47	4.38	3.15
C20:0	0.31	0.33		0.32	0.25	0.24	0.18	0.31	0.33
C20:1 n-9	0.47	0.4		0.5	0.7	0.72	0.84	0.89	1.01
C20:3n-6	0.16	0.13		0.11	0.09	0.13	0.17	0.06	0.11
C20:4 n-6	0.02	0.11		0.04	0.26	0.05	0.08	0.19	0.05
C20:5 n-3	0.91	1.34		0.02	0.25	0.19	0.1	0.15	0.2
C22:4 n-6	0.05	0.18		0.29	0.15	0.12	0.25	0.29	0.1
C22:5 n-3	0.2	0.18		0.1	0.18	0.18	0.43	1.63	0.15
C22:6 n-3	1.46	2.19		0.24	0.38	0.32	0.25	0.4	0.27
SFA	23.77	19.05		30.93	27.45	27.68	31.3	28.97	31.02
MUFA	28.82	24.54		31.29	28.17	33.71	37.79	27.38	36.37
PUFA	47.41	56.41		37.77	44.38	38.6	30.9	43.65	32.61
1According to [21], g/kg of diet. NFE: DM − (ash + crude protein + crude fat + crude fiber). SFA = sum of saturated fatty acids, MUFA = sum of monounsaturated fatty acids, PUFA = sum of polyunsaturated fatty acids.
