# Supplementary material for: Maternal undernutrition and offspring sex determine birth-weight, postnatal development and meat characteristics in traditional swine breeds
Source: J Anim Sci Biotechnol. 2018 Mar 19;9:27. doi: 10.1186/s40104-018-0240-6 (PMC5858148; doi:10.1186/s40104-018-0240-6)
Supplement: Supplementary file 3 — Phenotypic parameters at birth and weaning. (XLSX 13 kb) [file 40104_2018_240_MOESM3_ESM.xlsx]

## Sheet: Hoja1
Supplementary Table 2: Phenotypic parameters at birth and weaning.
Periods	Variables	N	Control												Underfed												RMSE		P-value
			LBW						NBW						LBW						NBW
			Females			Males			Females			Males			Females			Males			Females			Males					BW	Sex	Nutri	BW*Sex	BW*Nutri
Birth	Body Weight, kg	681	0.82	B		0.78	B		1.41	A		1.43	A		0.85	B		0.8	B		1.47	A		1.47	A		0.215062		<.0001	ns	ns	ns	ns
	Occipito-nasal Length, cm	679	11.88	B		11.65	BC		12.69	A		12.72	A		11.43	C		11.42	C		12.4	A		12.45	A		0.602653		<.0001	ns	<.0001	ns	ns
	Trunk Length, cm	680	19.62	CD		19.25	D		23.01	B		23.08	B		20.25	C		20	CD		24.31	A		24.03	A		1.68748		<.0001	ns	0.0001	ns	ns
	Abdominal Perimeter, cm	681	15.67	B		15.1	B		18.71	A		18.83	A		15.8	B		15.15	B		19.25	A		19.45	A		1.5253		<.0001	ns	ns	t	ns
	Thoracic Perimeter, cm	681	20.24	B		19.49	BC		24.5	A		24.39	A		20.2	B		19.15	C		24.09	A		24.03	A		1.54462		<.0001	0.0132	t	0.0425	ns
	Biparietal Diameter, cm	681	4.67	B		4.64	B		5.37	A		5.37	A		4.69	B		4.68	B		5.43	A		5.45	A		0.251915		<.0001	ns	ns	ns	ns
	Maximum Thoracic Diameter, cm	681	5.55	C		5.52	C		6.95	A		6.93	A		5.87	B		5.42	C		7.23	A		7.2	A		0.562725		<.0001	t	0.0427	ns	ns
Weaning	Body Weight, kg	599	4.16	B		4.16	B		5.76	A		5.74	A		4.68	B		4.64	B		5.5	A		5.46	A		1.20268		<.0001	ns	ns	ns	0.0387
	Occipito-nasal Length, cm	600	15.19	CD		15.11	D		16.28	A		16.3	A		15.75	ABC		15.53	BCD		16.02	AB		16.05	AB		1.24596		0.0003	ns	ns	ns	0.0242
	Trunk Length, cm	600	35.1053	B		34.8273	B		40.5285	A		39.9007	A		37.1429	B		37.2222	B		40.0917	A		39.72	A		3.78623		<.0001	ns	ns	ns	0.03
	Abdominal Perimeter, cm	600	30.48	C		30.41	C		34.62	A		34.13	AB		30.43	C		30.67	C		32.11	BC		31.89	C		3.46903		<.0001	ns	0.0345	ns	0.0213
	Thoracic Perimeter, cm	600	35.17	C		34.25	C		39.09	A		38.64	A		36	BC		35.94	BC		38.34	A		37.6	AB		3.33735		<.0001	ns	ns	ns	0.0371
	Backfat depth, cm	600	0.415789			0.442727			0.447091			0.488301			0.485714			0.45			0.414404			0.437845			0.109776		ns	ns	ns	ns	0.0185
	Loin diameter, cm	600	0.9	AB		0.83	ABC		0.97	A		0.96	A		0.7	C		0.68	C		0.77	BC		0.75	BC		0.226758		0.0101	ns	<.0001	ns	ns
	ADWG, kg/d	600	0.13	C		0.14	BC		0.19	A		0.19	A		0.15	BC		0.15	BC		0.16	AB		0.16	AB		0.041752		<.0001	ns	ns	ns	0.0048
BW= Birth weight, Nutri= Maternal Nutrition. LBW= Low birth-weight, NBW= Normal birth-weight. ADWG= Average daily weight gain. RMSE = root-mean-square error. Ns= not significant, t= 0.1>P>0.05. Different letters in a line indicate significant differences (P<0.05).
