# Supplementary material for: Maternal undernutrition and offspring sex determine birth-weight, postnatal development and meat characteristics in traditional swine breeds
Source: J Anim Sci Biotechnol. 2018 Mar 19;9:27. doi: 10.1186/s40104-018-0240-6 (PMC5858148; doi:10.1186/s40104-018-0240-6)
Supplement: Supplementary file 4 — Growth during growing-fattening phase. (XLSX 14 kb) [file 40104_2018_240_MOESM4_ESM.xlsx]

## Sheet: Hoja1
Supplementary Table 3: Growth during growing-fattening phase.
Periods	Variables	N	Control												Underfed												RMSE		P-value
			LBW						NBW						LBW						NBW
			Females			Males			Females			Males			Females			Males			Females			Males					BW	Sex	Nutri	BW*Sex	BW*Nutri	BW*Sex*Nutri
110 days old	Body Weight, kg	468	36.67	AB		34.25	ABC		37.28	A		36.46	AB		28.71	D		34.11	ABC		31.35	CD		32.92	BC		5.29471		0.02	ns	ns	ns	ns	0.002
	ADWG, kg/d	469	0.38	A		0.35	ABC		0.37	AB		0.36	AB		0.3	C		0.37	AB		0.33	BC		0.34	ABC		0.062928		ns	ns	t	ns	ns	0.001
	FCR, kg/kg	468	0.96	C		1.28	BC		1.32	B		1.54	B		2.18	A		1.22	BC		1.57	B		1.33	B		0.484091		ns	ns	ns	t	0.002	<.0001
150 days old	Body Weight, kg	464	49.92	C		57.33	AB		58.39	A		58.88	A		51.86	BC		58.67	A		55.64	AB		57.99	A		8.13762		0.001	0.006	ns	t	ns	ns
	ADWG, kg/d	464	0.38	C		0.66	A		0.6	AB		0.64	AB		0.55	B		0.59	AB		0.58	AB		0.6	AB		0.13193		0.002	<.0001	ns	0.006	0.04	0.01
	FCR, kg/kg	464	3.55	A		2.05	B		2.03	B		1.96	B		2	B		1.91	B		1.9	B		2.04	B		0.918074		0.005	0.02	0.02	0.009	0.004	0.03
180 days old	Body Weight, kg	460	69.42	B		83	A		81.7	A		84.29	A		73.67	B		86.33	A		82.39	A		87.5	A		10.5238		<.0001	<.0001	0.04	0.02	ns	ns
	ADWG, kg/d	460	0.56	D		0.73	AB		0.67	BC		0.73	AB		0.59	CD		0.71	AB		0.69	ABC		0.77	A		0.134854		0.004	<.0001	ns	0.04	ns	ns
	FCR, kg/kg	460	4.99	A		4.12	BC		3.67	C		3.67	C		4.82	A		4.42	AB		3.85	BC		3.73	C		0.829169		<.0001	0.01	ns	0.04	ns	ns
215 days old	Body Weight, kg	446	94.46	C		114.2	AB		113.49	AB		115.52	A		93.5	C		105.11	B		105.02	B		110.26	AB		12.7389		<.0001	<.0001	0.0003	0.009	ns	ns
	ADWG, kg/d	446	0.75	B		0.89	A		0.91	A		0.89	A		0.64	CB		0.61	C		0.73	B		0.72	B		0.14677		0.0003	ns	<.0001	ns	ns	ns
	FCR, kg/kg	446	4.41	CD		4.19	CD		3.73	D		4.02	D		6.06	A		6.17	A		4.9	BC		5.24	B		1.05767		<.0001	ns	<.0001	ns	t	ns
	Backfat depth, cm	451	1.77	C		2.46	AB		2.18	B		2.35	AB		2.41	AB		2.3	AB		2.37	AB		2.64	A		0.459004		t	0.002	0.008	ns	ns	0.02
	Outer layer	451	0.97	C		1.14	AB		1.22	A		1.25	A		1.28	A		0.99	BC		1.28	A		1.23	A		0.229898		0.0002	ns	ns	ns	ns	0.005
	Inner layer	451	0.8	D		1.31	AB		0.96	CD		1.1	BC		1.14	BC		1.3	AB		1.09	BC		1.41	A		0.335733		ns	<.0001	0.002	ns	ns	0.006
	Loin diameter, cm	450	2.84	C		3.37	AB		2.92	BC		3.5	A		2.6	C		3.74	A		2.95	BC		3.48	A		0.612895		ns	<.0001	ns	ns	ns	ns
BW= Birth weight, Nutri= Maternal Nutrition. LBW= Low birth-weight, NBW= Normal birth-weight. ADWG= Average daily weight gain, FCR= Feed conversion rate. RMSE = root-mean-square error. Ns= not significant, t= 0.1>P>0.05. Different letters in a line indicate significant differences (P<0.05).
