# Supplementary material for: Maternal undernutrition and offspring sex determine birth-weight, postnatal development and meat characteristics in traditional swine breeds
Source: J Anim Sci Biotechnol. 2018 Mar 19;9:27. doi: 10.1186/s40104-018-0240-6 (PMC5858148; doi:10.1186/s40104-018-0240-6)
Supplement: Supplementary file 5 — Fatty acids composition of liver (g/100 g total fatty acids). (XLSX 23 kb) [file 40104_2018_240_MOESM5_ESM.xlsx]

## Sheet: Hoja1
Supplementary Table 4: Fatty acids composition of liver (g/100 g total fatty acids).
		Neutral Lipids
	N	Control												Underfed												RMSE		P-value
		LBW						NBW						LBW						NBW
		Females			Males			Females			Males			Females			Males			Females			Males					BW	Sex	Nutri	BW*Sex*Nutri
C14:0	343	0.624602			0.803431			0.781216			0.77658			0.708782			0.814005			0.796771			0.681129			0.255763		ns	ns	ns	ns
C16:0	343	19.2064			20.7125			20.3766			20.3418			20.7837			20.3509			20.7606			19.5903			2.42378		ns	ns	ns	t
C16:1 n-9	343	0.522205			0.627585			0.666456			0.6721			0.619301			0.692215			0.647867			0.585013			0.471476		ns	ns	ns	0.04
C16:1 n-7	343	1.32997			1.72906			1.57804			1.72944			1.38569			1.75444			1.61363			1.4877			0.202754		ns	t	ns	ns
C17:0	343	0.536506	ABCD		0.580301	ABC		0.619903	A		0.591572	AB		0.450192	CD		0.41033	D		0.465456	BCD		0.468353	BCD		0.124685		ns	ns	<.0001	ns
C17:1	343	0.359293	A		0.371738	A		0.310393	AB		0.346293	A		0.223298	C		0.264962	BC		0.255993	BC		0.257208	BC		0.0665		ns	ns	<.0001	t
C18:0	343	25.7728			23.1553			22.8413			22.1868			24.2195			22.2503			22.7411			23.5253			3.64769		ns	ns	ns	ns
C18:1 n-9	343	24.3425			28.6541			26.6921			27.7626			26.528			28.0633			26.6922			25.2767			4.91338		ns	ns	ns	t
C18:1 n-7	343	1.59295			1.756			1.64649			1.77082			1.69113			1.7213			1.69354			1.72032			0.27		ns	ns	ns	ns
C18:2 n-6	343	10.94			9.76333			11.0191			10.6472			10.9462			10.522			10.8891			11.1672			1.56121		ns	ns	ns	ns
C18:3 n-3	343	0.212838	B		0.235514	B		0.2723	AB		0.274055	AB		0.283688	AB		0.329095	AB		0.378896	A		0.374678	A		0.113602		0.04	ns	0.001	ns
C20:0	343	0.35			0.332611			0.341283			0.321679			0.188543			0.240518			0.273716			0.306878			0.237013		ns	ns	ns	ns
C20:1 n-9	343	0.719485	A		0.710732	A		0.631398	A		0.667243	A		0.326005	B		0.334828	B		0.361169	B		0.368618	B		0.220847		ns	ns	<.0001	ns
C20:3 n-6	343	0.672037	A		0.467733	AB		0.59691	AB		0.49464	AB		0.404579	B		0.385706	B		0.414873	B		0.439133	AB		0.224278		ns	ns	0.009	0.03
C20:4 n-6	343	9.43262			7.62027			8.92968			8.72666			8.64001			9.17143			9.22761			10.5426			3.13209		ns	ns	ns	t
C20:5 n-3	343	0.241382			0.197596			0.228125			0.224364			0.152668			0.207023			0.212573			0.246573			0.089681		ns	ns	ns	t
C22:4 n-6	343	0.65861			0.561312			0.663059			0.663128			0.499712			0.550354			0.607561			0.707602			0.230879		ns	ns	ns	ns
C22:5 n-3	343	0.899678			0.773266			0.910684			0.87408			0.829208			0.872468			0.945795			1.06109			0.43975		ns	ns	ns	ns
C22:6 n-3	343	0.935362			0.947592			0.894944			0.928808			1.11983			1.06486			1.02151			1.19367			0.298357		ns	ns	0.02	ns
SFA	343	46.69			45.5842			45.0332			44.2369			46.3507			44.0697			45.0401			44.5735			2.66142		ns	t	ns	ns
MUFA	343	28.8664			33.8492			31.4718			33.0353			30.7734			32.8337			31.2661			29.6966			5.7533		ns	ns	ns	t
PUFA	343	23.9925			20.5666			23.495			22.7278			22.8759			23.0966			23.6938			25.7299			5.56062		ns	ns	ns	t
Σn3	343	2.28926			2.15397			2.30936			2.30427			2.3854			2.46575			2.55362			2.87263			0.752456		ns	ns	ns	ns
Σn6	343	21.7033			18.4126			21.1857			20.4235			20.4905			20.6309			21.1402			22.8572			4.85015		ns	ns	ns	t
Σn6/Σn3	343	9.6763	A		8.62103	ABC		9.48485	AB		9.20852	ABC		8.80458	ABC		8.61269	ABC		8.41506	C		8.15696	C		1.04651		ns	t	0.004	ns
UI	343	1.05083			0.987518			1.05549			1.04883			1.02918			1.06661			1.06665			1.13159			0.152463		ns	ns	ns	t
MUFA/SFA	343	0.618005			0.747085			0.705327			0.755952			0.667703			0.746326			0.696978			0.669912			0.152496		ns	ns	ns	t
C18:1/C18:0	343	1.07093			1.35424			1.32581			1.45255			1.20201			1.3714			1.29419			1.20838			0.484485		ns	ns	ns	ns
		Polar Lipids
	N	Control												Underfed												RMSE		P-value
		LBW						NBW						LBW						NBW
		Females			Males			Females			Males			Females			Males			Females			Males					BW	Sex	Nutri	BW*Sex	BW*Sex*Nutri
C14:0	344	0.221672			0.344423			0.283636			0.299706			0.339294			0.264067			0.359596			0.339967			0.129858		ns	ns	ns	ns	ns
C16:0	344	15.9433	B		18.5671	A		17.8987	AB		18.3767	A		18.342	A		17.2894	AB		18.5248	A		18.2307	A		1.96446		ns	ns	ns	ns	0.04
C16:1 n-9	344	0.199539	B		0.258102	AB		0.245348	AB		0.245713	AB		0.336286	A		0.263658	AB		0.331348	A		0.317919	A		0.187279		ns	ns	0.004	ns	ns
C16:1 n-7	344	0.565507			0.763104			0.662658			0.719163			0.706133			0.717649			0.77476			0.772654			0.105631		ns	ns	ns	ns	ns
C17:0	344	0.591644	ABC		0.675278	ABC		0.707609	A		0.696071	AB		0.543421	BC		0.526037	C		0.597326	ABC		0.574457	ABC		0.141872		t	ns	0.003	ns	ns
C17:1	344	0.155799	C		0.318332	A		0.23156	BC		0.242509	B		0.179628	BC		0.237156	BC		0.202645	BC		0.195826	BC		0.074482		ns	0.003	t	0.004	ns
C18:0	344	32.2855	A		29.7186	B		30.1231	B		29.6037	B		30.7031	AB		30.6406	AB		29.5153	B		28.9751	B		2.01476		0.01	t	ns	ns	ns
C18:1 n-9	344	15.2972	B		17.8799	A		16.0131	AB		16.6639	AB		17.8735	A		17.6689	A		17.7742	A		17.6779	A		2.05996		ns	ns	0.01	ns	ns
C18:1 n-7	344	1.27473	B		1.64457	A		1.3789	AB		1.53248	A		1.53243	A		1.56247	A		1.54784	A		1.60828	A		0.239419		ns	0.01	t	ns	t
C18:2 n-6	344	13.0682	A		11.4863	B		12.2192	AB		11.6999	B		12.1035	AB		11.6836	B		11.7614	B		11.7281	B		1.06662		ns	0.02	ns	ns	t
C18:3 n-3	344	0.152126	C		0.249958	AB		0.195421	BC		0.217269	AB		0.23188	AB		0.237174	AB		0.263208	AB		0.271055	A		0.063706		ns	0.04	0.003	ns	ns
C20:0	344	0.275566	AB		0.334712	A		0.324345	A		0.347011	A		0.158592	B		0.234752	AB		0.269956	AB		0.29961	AB		0.130822		t	ns	0.02	ns	ns
C20:1 n-9	344	0.218569	B		0.313672	A		0.253855	AB		0.26356	AB		0.222955	B		0.176643	B		0.224683	B		0.213782	B		0.077628		ns	ns	0.007	ns	t
C20:3 n-6	344	0.863075	A		0.67105	AB		0.771636	A		0.65193	AB		0.468492	B		0.486809	B		0.508836	B		0.494681	B		0.224038		ns	ns	<.0001	ns	t
C20:4 n-6	344	14.5847			12.781			14.4315			14.1013			12.5226			13.9778			13.3021			13.931			2.60795		ns	ns	ns	ns	ns
C20:5 n-3	344	0.443485			0.358779			0.383245			0.396709			0.405855			0.408701			0.37933			0.416712			0.103593		ns	ns	ns	ns	ns
C22:4 n-6	344	0.775117	AB		0.799616	AB		0.877877	A		0.894697	A		0.603218	B		0.594667	B		0.697307	AB		0.758157	AB		0.208751		0.03	ns	0.0009	ns	ns
C22:5 n-3	344	1.45697			1.36991			1.63526			1.57094			1.27528			1.35744			1.43075			1.46212			0.460686		ns	ns	ns	ns	ns
C22:6 n-3	344	1.62722			1.46544			1.36304			1.47668			1.45177			1.67248			1.53468			1.73199			0.44453		ns	ns	ns	ns	ns
SFA	344	49.3177			49.6402			49.3374			49.3233			50.0865			48.9549			49.2669			48.4198			2.26931		ns	ns	ns	ns	ns
MUFA	344	17.7114	B		21.1777	A		18.7854	AB		19.6673	AB		20.851	A		20.6264	A		20.8555	A		20.7863	A		2.50206		ns	ns	0.02	ns	t
PUFA	344	32.9709			29.1821			31.8771			31.0094			29.0626			30.4187			29.8776			30.7939			3.93921		ns	ns	ns	ns	t
Σn3	344	3.6798			3.44409			3.57696			3.6616			3.36478			3.67579			3.60797			3.88187			0.756643		ns	ns	ns	ns	ns
Σn6	344	29.2911			25.738			28.3002			27.3478			25.6978			26.7429			26.2696			26.912			3.35822		ns	ns	ns	ns	t
Σn6/Σn3	344	7.99448			7.60442			8.11367			7.70836			7.8003			7.51293			7.51515			7.05056			1.20641		ns	ns	ns	ns	ns
UI	344	1.27598			1.18672			1.25633			1.24357			1.16779			1.23321			1.2095			1.25083			0.134189		ns	ns	ns	ns	ns
MUFA/SFA	344	0.359376	B		0.425427	A		0.379968	AB		0.39802	AB		0.417583	A		0.422182	A		0.4238	A		0.42976	A		0.048363		ns	t	0.007	ns	ns
C18:1/C18:0	344	0.512959	B		0.657073	A		0.57813	AB		0.615713	AB		0.637396	A		0.630861	A		0.659871	A		0.674151	A		0.103257		ns	t	0.02	ns	ns
BW= Birth weight, Nutri= Maternal Nutrition. LBW= Low birth-weight, NBW= Normal birth-weight. SFA = sum of saturated fatty acids, MUFA = sum of monounsaturated fatty acids, PUFA = sum of polyunsaturated fatty acids, UI = unsaturation index = 1 × (% monoenoics) + 2 × (% dienoics) + 3 × (% trienoics) + 4 × (% tetraenoics) + 5 × (% pentaenoics) + 6 × (% hexaenoics). RMSE = root-mean-square error. Ns…
