# Supplementary material for: Maternal undernutrition and offspring sex determine birth-weight, postnatal development and meat characteristics in traditional swine breeds
Source: J Anim Sci Biotechnol. 2018 Mar 19;9:27. doi: 10.1186/s40104-018-0240-6 (PMC5858148; doi:10.1186/s40104-018-0240-6)
Supplement: Supplementary file 6 — Fatty acids composition of longissimus dorsi muscle (g/100 g total fatty acids). (XLSX 23 kb) [file 40104_2018_240_MOESM6_ESM.xlsx]

## Sheet: Hoja1
Supplementary Table 5: Fatty acids composition of longissimus dorsi muscle (g/100 g total fatty acids).
		Neutral Lipids
	N	Control												Underfed												RMSE		P-value
		LBW						NBW						LBW						NBW
		Females			Males			Females			Males			Females			Males			Females			Males					Sex	Nutri
C14:0	377	1.54102			1.51157			1.47622			1.48165			1.47557			1.56126			1.52569			1.54747			0.153748		ns	ns
C16:0	377	25.5138			24.48			25.4321			24.9219			25.4113			25.5829			25.2983			25.2888			2.48772		ns	ns
C16:1 n-9	377	0.196777	ABC		0.198613	AB		0.214663	A		0.208944	A		0.162051	D		0.169082	CD		0.173502	BCD		0.16932	CD		0.737437		ns	<.0001
C16:1 n-7	377	4.40416	AB		4.66624	AB		4.41237	AB		4.6844	AB		4.17077	B		4.60879	AB		4.65149	AB		4.78972	A		0.036236		0.04	ns
C17:0	377	0.138661			0.147857			0.123281			0.145502			0.124159			0.11952			0.121058			0.13367			0.039372		ns	0.04
C17:1	377	0.17875			0.191042			0.15511			0.18892			0.161772			0.160207			0.163013			0.181996			0.05739		ns	ns
C18:0	377	11.2492			10.8052			10.9172			10.7208			11.0019			10.8454			10.601			10.6948			1.21079		ns	ns
C18:1 n-9	377	47.578	C		48.4679	BC		47.0264	C		48.097	BC		50.3244	A		49.1847	ABC		49.5113	AB		49.1915	ABC		3.24153		ns	<.0001
C18:1 n-7	377	4.65634	A		4.90964	A		4.69612	A		4.93919	A		3.00713	C		3.40512	BC		3.47296	B		3.53156	B		0.623287		0.04	<.0001
C18:2 n-6	377	2.62254			2.67551			2.44034			2.69901			2.3029			2.43608			2.55663			2.53819			0.54348		ns	ns
C18:3 n-3	377	0.439945	D		0.469844	ABCD		0.439144	CD		0.46372	BCD		0.479727	ABC		0.488602	AB		0.495156	A		0.501885	A		0.049044		t	<.0001
C20:0	377	0.204721	A		0.191405	AB		0.170527	AB		0.185363	AB		0.158594	B		0.169244	B		0.161228	B		0.168231	B		0.04168		ns	0.003
C20:1 n-9	377	0.970256			0.969848			0.906864			0.940403			0.971095			0.976514			0.964139			0.986826			0.115745		ns	ns
C20:3 n-6	377	nd			nd			nd			nd			nd			nd			nd			nd			-		-	-
C20:4 n-6	377	0.152539	A		0.148148	AB		0.139204	AB		0.144432	AB		0.107848	B		0.122471	AB		0.14513	AB		0.126158	AB		0.051287		ns	0.03
C20:5 n-3	377	nd			nd			nd			nd			nd			nd			nd			nd			-		-	-
C22:4 n-6	377	nd			nd			nd			nd			nd			nd			nd			nd			-		-	-
C22:5 n-3	377	0.0943402			0.100514			0.10224			0.107878			0.087605			0.0794865			0.103831			0.0984871			0.047561		ns	ns
C22:6 n-3	377	0.0589114	AB		0.0666055	AB		0.0661813	AB		0.0708516	AB		0.0531691	B		0.0906759	A		0.0555407	AB		0.0513241	B		0.04253		ns	ns
SFA	377	38.6475			37.1361			38.6144			37.4553			38.1715			38.2783			37.7073			37.833			3.07037		ns	ns
MUFA	377	57.9843			59.4033			58.1571			59.0588			58.7973			58.5044			58.9364			58.851			2.90466		ns	ns
PUFA	377	3.36827			3.46062			3.2285			3.4859			3.03125			3.21731			3.35629			3.31604			0.595215		ns	ns
Σn3	377	0.593197			0.636964			0.615456			0.64245			0.620501			0.658764			0.654528			0.651697			0.087262		ns	ns
Σn6	377	2.77508			2.82365			2.61305			2.84345			2.41075			2.55855			2.70176			2.66434			0.551489		ns	t
Σn6/Σn3	377	4.68472	A		4.51762	AB		4.28894	AB		4.4493	AB		3.85625	B		3.93512	B		4.14701	AB		4.10058	AB		0.768936		ns	0.001
UI	377	65.9845			67.6586			65.9199			67.3903			66.0307			66.2737			66.968			66.738			3.42166		ns	ns
MUFA/SFA	377	1.50572			1.64008			1.51477			1.60792			1.54235			1.54771			1.57223			1.5798			0.234124		ns	ns
C18:1/C18:0	377	4.72275			5.05388			4.779			5.04433			4.85268			4.92845			5.04856			5.02283			0.759767		ns	ns
		Polar Lipids
	N	Control												Underfed												RMSE		P-value
		LBW						NBW						LBW						NBW
		Females			Males			Females			Males			Females			Males			Females			Males					BW	Sex	Nutri	BW*Nutri
C14:0	377	2.09	D		2.88809	C		2.7788	C		2.65265	CD		4.09395	AB		3.6066	B		4.25697	A		3.98715	AB		0.786534		ns	ns	<.0001	ns
C16:0	377	19.6234	AB		18.5165	CD		18.8036	BCD		18.3209	D		20.0922	AB		18.6744	AB		19.826	A		19.4265	ABC		1.4179		t	ns	0.0001	ns
C16:1 n-9	377	0.319421	C		0.309951	C		0.319691	C		0.322391	C		1.34931	AB		1.18532	B		1.44812	A		1.36632	AB		0.252804		ns	ns	<.0001	ns
C16:1 n-7	377	1.24223	AB		1.34347	A		1.03782	B		1.15416	AB		1.1005	B		1.24357	AB		1.17506	AB		1.25175	AB		0.251024		ns	0.03	ns	0.01
C17:0	377	0.501249	AB		0.576466	A		0.503493	AB		0.544465	AB		0.458837	B		0.522619	AB		0.472244	B		0.483004	B		0.109087		ns	0.02	0.02	ns
C17:1	377	0.841281	AB		0.702415	B		0.896039	AB		0.921491	AB		1.07223	AB		1.58851	A		1.01374	AB		1.26725	AB		0.864469		ns	ns	0.02	ns
C18:0	377	9.59214	A		9.1968	AB		8.8983	BC		8.96022	ABC		7.99082	D		8.52911	BCD		8.50821	CD		8.62782	BCD		0.84163		ns	ns	<.0001	0.01
C18:1 n-9	377	16.8991	A		16.8015	A		14.7245	BC		15.8364	AB		13.3142	C		13.9475	C		13.4075	C		13.6446	C		1.91523		0.01	ns	<.0001	0.03
C18:1 n-7	377	3.47718			3.65183			3.4682			3.48092			3.34258			3.46398			3.43418			3.56295			0.46		ns	ns	ns	ns
C18:2 n-6	377	27.8605	BC		28.4274	ABC		29.8719	A		29.46	AB		28.7587	ABC		27.6214	C		27.9271	BC		28.2199	ABC		2.50456		t	ns	0.04	0.03
C18:3 n-3	377	0.543644			0.566385			0.544			0.551311			0.538737			0.530748			0.522648			0.544386			0.07835		ns	ns	ns	ns
C20:0	377	0.216018	A		0.224968	A		0.216	A		0.244696	A		0.156308	B		0.166439	B		0.166781	B		0.167125	B		0.051288		ns	ns	<.0001	ns
C20:1 n-9	377	0.381958	A		0.375805	A		0.3107	BC		0.3438	AB		0.246846	D		0.266808	CD		0.257518	CD		0.261845	CD		0.080797		ns	ns	<.0001	t
C20:3 n-6	377	1.28179			1.33406			1.33906			1.32163			1.30185			1.31747			1.24853			1.28127			0.163127		ns	ns	ns	ns
C20:4 n-6	377	11.167			10.9438			11.9245			11.473			12.1926			12.2602			12.2341			11.8902			1.73237		ns	ns	ns	ns
C20:5 n-3	377	0.468376			0.495762			0.50048			0.496959			0.521235			0.519926			0.487511			0.495952			0.096554		ns	ns	ns	ns
C22:4 n-6	377	1.25657	B		1.26202	B		1.4484	A		1.4005	AB		1.39496	AB		1.31387	AB		1.48366	A		1.43036	AB		0.221593		0.001	ns	ns	ns
C22:5 n-3	377	1.36263	B		1.5065	AB		1.642	A		1.6186	A		1.51739	AB		1.53717	AB		1.49017	AB		1.45407	AB		0.272051		ns	ns	ns	0.01
C22:6 n-3	377	0.874252	A		0.876279	A		0.925	A		0.937	A		0.556816	C		0.675063	B		0.639924	BC		0.637511	BC		0.154216		ns	ns	<.0001	ns
SFA	377	32.0241	ABC		31.4029	BC		31.0736	C		30.719	C		32.7922	A		32.5284	AB		33.2302	A		32.6916	AB		1.76555		ns	ns	<.0001	t
MUFA	377	23.1611	A		23.1849	A		20.7438	B		21.9813	AB		20.4256	B		21.6957	AB		20.7362	B		21.3547	AB		2.33508		0.03	t	0.004	0.03
PUFA	377	44.8148	C		45.4122	BC		48.183	A		47.299	AB		46.7822	ABC		45.7759	ABC		46.0336	ABC		45.9537	ABC		3.14546		0.03	ns	ns	0.008
Σn3	377	3.2489	BC		3.44492	AB		3.6073	A		3.5987	A		3.13417	C		3.2629	BC		3.14025	C		3.13192	C		0.401098		ns	ns	<.0001	0.02
Σn6	377	41.5659	B		41.9673	B		44.57	A		43.7	AB		43.648	AB		42.513	AB		42.8934	AB		42.8218	AB		3.04262		0.04	ns	ns	0.01
Σn6/Σn3	377	12.8784	BC		12.2407	C		12.87	C		12.29	C		13.9905	A		13.1196	ABC		13.7051	AB		13.7339	AB		1.27368		ns	t	<.0001	ns
UI	377	1.48453	B		1.49833	AB		1.5585	A		1.5426	AB		1.51349	AB		1.51115	AB		1.50503	AB		1.50129	AB		0.079994		t	ns	ns	0.02
MUFA/SFA	379	0.722123	AB		0.73693	A		0.669029	BCD		0.719728	ABC		0.624289	D		0.674771	ABCD		0.625016	D		0.655905	CD		0.078431		ns	0.02	<.0001	ns
C18:1/C18:0	379	2.11585	AB		2.23113	A		2.05574	AB		2.17963	AB		2.08362	AB		2.0584	AB		1.98947	B		2.00847	AB		0.270324		ns	ns	0.03	ns
BW= Birth weight, Nutri= Maternal Nutrition. LBW= Low birth-weight, NBW= Normal birth-weight. SFA = sum of saturated fatty acids, MUFA = sum of monounsaturated fatty acids, PUFA = sum of polyunsaturated fatty acids, UI = unsaturation index = 1 × (% monoenoics) + 2 × (% dienoics) + 3 × (% trienoics) + 4 × (% tetraenoics) + 5 × (% pentaenoics) + 6 × (% hexaenoics). RMSE = root-mean-square error. Ns…
