# Supplementary material for: Maternal undernutrition and offspring sex determine birth-weight, postnatal development and meat characteristics in traditional swine breeds
Source: J Anim Sci Biotechnol. 2018 Mar 19;9:27. doi: 10.1186/s40104-018-0240-6 (PMC5858148; doi:10.1186/s40104-018-0240-6)
Supplement: Supplementary file 7 — Fatty acids composition of subcutaneous fat (g/100 g total fatty acids). (XLSX 20 kb) [file 40104_2018_240_MOESM7_ESM.xlsx]

## Sheet: Hoja1
Supplementary Table 6: Fatty acids composition of subcutaneous fat (g/100 g total fatty acids).
		Outer layer
	N	Control												Underfed												RMSE		P-value
		LBW						NBW						LBW						NBW
		Females			Males			Females			Males			Females			Males			Females			Males					Sex	Nutri	BW*Nutri	BW*Sex*Nutri
C14:0	391	1.58249	A		1.53579	A		1.5409	A		1.50046	AB		1.4217	B		1.49948	AB		1.48832	AB		1.52195	A		0.11153		ns	0.007	t	0.002
C16:0	391	24.8352	A		24.0958	AB		24.8985	A		24.1718	AB		23.3409	BC		23.1593	C		23.8071	BC		23.5655	BC		1.09882		0.03	<.0001	ns	t
C16:1 n-9	391	0.302994			0.357204			0.354509			0.359937			0.383705			0.297579			0.314247			0.30343			0.398623		ns	ns	ns	ns
C16:1 n-7	391	2.73085			2.77676			2.77792			2.94228			2.74669			2.94321			2.81332			2.90902			0.122998		t	ns	ns	ns
C17:0	391	0.267585	C		0.313627	AB		0.2791	BC		0.294425	ABC		0.324374	A		0.2842	BC		0.27587	BC		0.299734	ABC		0.044721		ns	ns	ns	0.02
C17:1	391	0.311257	B		0.339356	AB		0.312066	B		0.342932	AB		0.362222	A		0.335897	AB		0.319346	AB		0.348191	AB		0.050762		ns	ns	ns	ns
C18:0	391	11.3032	A		11.4584	A		11.6183	A		10.9449	AB		10.7154	AB		10.3101	B		11.0995	AB		10.8379	B		1.0543		ns	0.004	ns	ns
C18:1 n-9	391	44.6575	AB		45.3243	A		44.277	AB		45.274	A		43.4409	B		44.8721	A		44.2897	AB		44.9934	A		1.53273		0.003	ns	ns	ns
C18:1 n-7	391	3.45573	BC		3.33505	C		3.27953	C		3.45539	BC		5.61395	A		5.33241	A		4.66761	AB		4.44943	AB		1.65028		ns	<.0001	ns	ns
C18:2 n-6	391	8.48661	B		8.23033	B		8.60651	B		8.5896	B		9.37601	A		8.85112	AB		8.82952	AB		8.58944	B		0.739683		t	0.002	0.02	ns
C18:3 n-3	391	0.630724	B		0.630996	B		0.652641	AB		0.658479	AB		0.6862	A		0.647439	AB		0.65378	AB		0.640677	AB		0.064095		ns	ns	t	ns
C20:0	391	0.196732	AB		0.222432	A		0.187989	AB		0.192214	AB		0.205401	A		0.140235	B		0.160365	AB		0.186514	AB		0.075179		ns	t	ns	ns
C20:1 n-9	391	1.09121	B		1.21532	A		1.05259	B		1.11596	AB		1.0878	B		1.14418	AB		1.08817	B		1.16802	AB		0.136357		0.002	ns	ns	ns
C20:4 n-6	391	0.147876	B		0.16454	AB		0.162376	AB		0.157692	AB		0.191328	A		0.182777	AB		0.193154	A		0.18677	A		0.043039		ns	0.0002	ns	ns
SFA	391	38.1852	AB		37.6261	ABC		38.5248	A		37.1038	ABCD		36.0513	CD		35.3933	D		36.8311	BCD		36.4117	CD		1.98004		0.04	<.0001	ns	t
MUFA	391	52.5496	CD		53.348	BCD		52.0536	D		53.4905	ABCD		53.6352	ABC		54.9254	A		53.4924	ABCD		54.1715	AB		1.7526		0.002	0.0004	ns	ns
PUFA	391	9.26521	B		9.02586	B		9.42153	B		9.40577	B		10.2801	A		9.68133	AB		9.67646	AB		9.41688	B		0.806529		t	0.002	0.02	ns
Σn3	390	0.630724	B		0.630996	B		0.652641	B		0.658479	AB		0.7024	A		0.647439	B		0.6573	AB		0.640677	B		0.064095		ns	ns	0.02	ns
Σn6	391	8.63449	B		8.39487	B		8.76889	B		8.74729	B		9.5623	A		9.0339	AB		9.02268	AB		8.77621	B		1.10636		t	0.001	0.02	ns
Σn6/Σn3	390	13.685	AB		13.3014	B		13.4364	AB		13.2936	B		13.5509	AB		13.9935	A		13.781	AB		13.7603	AB		0.754397		ns	0.02	ns	ns
UI	391	0.720065	CD		0.723598	CD		0.718741	D		0.732759	BCD		0.756294	A		0.75301	AB		0.738854	ABCD		0.740195	ABC		0.025177		ns	<.0001	0.04	t
MUFA/SFA	391	1.37736	C		1.43251	BC		1.35654	C		1.45079	BC		1.49649	AB		1.5576	A		1.45681	ABC		1.49494	AB		0.127381		0.01	<.0001	ns	ns
C18:1/C18:0	391	4.28509	B		4.36431	B		4.13503	B		4.5126	AB		4.58844	AB		4.91695	A		4.45241	AB		4.62117	AB		0.567453		0.03	0.003	ns	ns
		Inner layer
	N	Control												Underfed												RMSE		P-value
		LBW						NBW						LBW						NBW
		Females			Males			Females			Males			Females			Males			Females			Males					BW	Sex	Nutri	BW*Sex*Nutri
C14:0	393	1.5399	AB		1.4571	B		1.50517	AB		1.46353	AB		1.56056	AB		1.5789	A		1.5637	AB		1.56946	AB		0.137721		ns	ns	0.004	ns
C16:0	393	25.9694	A		24.4937	B		25.9821	A		25.2398	AB		25.5685	A		25.4322	AB		25.3271	AB		25.0748	AB		1.20747		ns	0.004	ns	t
C16:1 n-9	393	0.23892			0.256787			0.257475			0.264133			0.286545			0.291096			0.258429			0.269574			0.44345		ns	ns	t	ns
C16:1 n-7	393	2.42938	B		2.56486	AB		2.40139	B		2.63106	AB		2.40649	B		2.65614	AB		2.64432	AB		2.84119	A		0.069693		ns	0.02	ns	ns
C17:0	393	0.229566	C		0.283308	AB		0.238258	BC		0.25609	ABC		0.273813	AB		0.257081	ABC		0.254556	ABC		0.27794	A		0.042762		ns	0.02	t	t
C17:1	393	0.237974	B		0.29193	AB		0.241899	B		0.27456	AB		0.318669	A		0.293236	AB		0.310134	A		0.32172	A		0.06853		ns	ns	0.0002	ns
C18:0	393	13.2898	AB		12.6668	ABC		13.5969	A		12.4873	ABC		12.8452	ABC		12.3997	BC		12.5188	ABC		12.0456	C		1.35818		ns	0.01	0.03	t
C18:1 n-9	393	44.0253	B		45.5391	A		43.7362	B		44.9655	AB		44.4605	AB		43.9764	B		44.3834	AB		44.8663	AB		0.71105		ns	0.02	ns	0.02
C18:1 n-7	393	2.65061	D		2.71177	CD		2.56942	D		2.82059	BCD		3.00452	ABCD		3.54363	A		3.28509	ABC		3.30649	AB		1.62722		ns	ns	<.0001	ns
C18:2 n-6	393	6.98948			7.25438			7.13157			7.21925			7.0441			7.41337			7.34688			7.31632			0.626868		ns	ns	ns	ns
C18:3 n-3	393	0.814999	AB		0.853207	A		0.839571	A		0.853848	A		0.755132	ABC		0.719018	BC		0.69161	C		0.685826	C		0.135824		ns	ns	<.0001	ns
C20:0	393	0.209127	A		0.232503	A		0.210336	A		0.212582	A		0.139404	B		0.126113	B		0.13862	B		0.135963	B		0.049853		ns	ns	<.0001	ns
C20:1 n-9	393	1.25805			1.26196			1.15426			1.17435			1.17469			1.17442			1.12911			1.14333			0.161864		0.03	ns	t	ns
C20:4 n-6	393	0.117452	C		0.132633	BC		0.135399	BC		0.137463	BC		0.161957	A		0.138612	BC		0.148211	AB		0.145433	AB		0.027856		ns	ns	0.0009	ns
SFA	393	41.2379	A		39.1334	B		41.5328	A		39.6593	AB		40.3874	AB		39.7941	AB		39.8028	AB		39.1038	B		2.22848		ns	0.002	ns	0.03
MUFA	393	50.8402	BC		52.6264	A		50.3607	C		52.1301	AB		51.6514	ABC		51.9349	ABC		52.0105	AB		52.7486	A		1.97496		ns	0.003	ns	0.03
PUFA	393	7.92193			8.24022			8.10654			8.21056			7.96119			8.27101			8.1867			8.14758			0.684563		ns	ns	ns	ns
Σn3	392	0.814999	AB		0.853207	A		0.839571	A		0.853848	A		0.755132	ABC		0.719018	BC		0.69161	C		0.685826	C		0.135824		ns	ns	<.0001	ns
Σn6	393	7.10693			7.38702			7.26697			7.35671			7.20605			7.55199			7.49509			7.46175			0.635565		ns	ns	ns	ns
Σn6/Σn3	392	8.70562	B		8.64297	B		8.64931	B		8.6125	B		9.5126	AB		11.4578	A		11.812	A		11.9021	A		3.10982		ns	ns	<.0001	ns
UI	393	0.67734	BC		0.702253	A		0.676841	C		0.6968	ABC		0.686528	ABC		0.694732	ABC		0.693719	ABC		0.700205	AB		0.026952		ns	0.004	ns	0.04
MUFA/SFA	393	1.23494	B		1.36004	A		1.21595	B		1.32567	AB		1.28213	AB		1.30992	AB		1.31032	AB		1.35947	A		0.130916		ns	0.002	ns	t
C18:1/C18:0	393	3.5547	B		3.90513	AB		3.42998	B		3.89399	AB		3.70284	AB		3.87303	AB		3.85502	AB		4.09884	A		0.578959		ns	0.006	t	ns
BW= Birth weight, Nutri= Maternal Nutrition. LBW= Low birth-weight, NBW= Normal birth-weight. SFA = sum of saturated fatty acids, MUFA = sum of monounsaturated fatty acids, PUFA = sum of polyunsaturated fatty acids, UI = unsaturation index = 1 × (% monoenoics) + 2 × (% dienoics) + 3 × (% trienoics) + 4 × (% tetraenoics) + 5 × (% pentaenoics) + 6 × (% hexaenoics). RMSE = root-mean-square error. Ns…
